# Supplementary material for: A cross-sectional network analysis of courage, fresh start mindset, and depression across gender and educational stage in adolescents
Source: Front Psychol. 2026 Jun 4;17:1851629. doi: 10.3389/fpsyg.2026.1851629 (PMC13275402; doi:10.3389/fpsyg.2026.1851629)
Supplement: Supplementary file 2 [file Data_Sheet_1.zip]

Archive with 10 entries (10 files):
- BEI_auto_communities_Educational Stage.csv
- BEI_auto_communities_gender.csv
- BEI_manual_communities_Educational Stage.csv
- BEI_manual_communities_gender.csv
- edge_weights_female.csv
- edge_weights_junior.csv
- edge_weights_male.csv
- edge_weights_senior.csv
- expected_influence-gender.csv
- expected_influence_Educational Stage.csv
