# Supplementary material for: A cross-sectional network analysis of courage, fresh start mindset, and depression across gender and educational stage in adolescents
Source: Front Psychol. 2026 Jun 4;17:1851629. doi: 10.3389/fpsyg.2026.1851629 (PMC13275402; doi:10.3389/fpsyg.2026.1851629)
Supplement: Supplementary file 2 [file Data_Sheet_1.zip › BEI_auto_communities_Educational Stage.csv]

Node	Male	Female
Depression	-0.225521770893919	-0.0524390953936971
Courage to Persevere (I)	0.288837491156118	0.194180459646193
Courage to Break Through (I)	0.314978448338018	0.180734024825851
Courage to Take Responsibility (I)	0.056627298881046	0.0199735663267612
Courage to Persevere (S)	-0.00259619190059195	0.0541210354156345
Courage to Break Through (S)	0.108669352988248	0.143994298386713
Courage to Take Responsibility (S)	0.272540001087523	0.364281304138623
Fresh Start Mindset	0.0563083053060827	0.219947682535862
