# Supplementary material for: A cross-sectional network analysis of courage, fresh start mindset, and depression across gender and educational stage in adolescents
Source: Front Psychol. 2026 Jun 4;17:1851629. doi: 10.3389/fpsyg.2026.1851629 (PMC13275402; doi:10.3389/fpsyg.2026.1851629)
Supplement: Supplementary file 2 [file Data_Sheet_1.zip › BEI_auto_communities_gender.csv]

Node	Male	Female
Depression	-0.226299175749879	-0.0632665877305177
Courage to Persevere (I)	0.271701330389067	0.215345306459393
Courage to Break Through (I)	0.321794709651507	0.196924273074356
Courage to Take Responsibility (I)	0.0601049025760332	0.0241223941930251
Courage to Persevere (S)	0.0437593248317733	0.0656649589522346
Courage to Break Through (S)	0.118901688028892	0.129897377400706
Courage to Take Responsibility (S)	0.214375715575007	0.428311604044567
Fresh Start Mindset	0.0502650384310552	0.250748554401251
