# Supplementary material for: A cross-sectional network analysis of courage, fresh start mindset, and depression across gender and educational stage in adolescents
Source: Front Psychol. 2026 Jun 4;17:1851629. doi: 10.3389/fpsyg.2026.1851629 (PMC13275402; doi:10.3389/fpsyg.2026.1851629)
Supplement: Supplementary file 2 [file Data_Sheet_1.zip › BEI_manual_communities_Educational Stage.csv]

Node	Male	Female
Depression	-0.557702546654877	-0.536730799322094
Courage to Persevere (I)	0.161511980123436	0.15106680649418
Courage to Break Through (I)	0.165555702559784	0.113716785235494
Courage to Take Responsibility (I)	0.00119477993100348	-0.0345571127632746
Courage to Persevere (S)	0.089849617211931	0.0541210354156345
Courage to Break Through (S)	0.186518151177888	0.143994298386713
Courage to Take Responsibility (S)	0.387179172522906	0.364281304138623
Fresh Start Mindset	0.341242084043628	0.262943841830815
