# Supplementary material for: A cross-sectional network analysis of courage, fresh start mindset, and depression across gender and educational stage in adolescents
Source: Front Psychol. 2026 Jun 4;17:1851629. doi: 10.3389/fpsyg.2026.1851629 (PMC13275402; doi:10.3389/fpsyg.2026.1851629)
Supplement: Supplementary file 2 [file Data_Sheet_1.zip › BEI_manual_communities_gender.csv]

Node	Male	Female
Depression	-0.566432731222126	-0.549153615326258
Courage to Persevere (I)	0.147698472188424	0.153146594950271
Courage to Break Through (I)	0.170904667089094	0.120658416755867
Courage to Take Responsibility (I)	-0.00513575213315716	-0.00561174951851302
Courage to Persevere (S)	0.122473618969491	0.0656649589522346
Courage to Break Through (S)	0.199493164939387	0.129897377400706
Courage to Take Responsibility (S)	0.33229874754024	0.428311604044567
Fresh Start Mindset	0.3274938414445	0.34039620086949
