# Supplementary material for: A cross-sectional network analysis of courage, fresh start mindset, and depression across gender and educational stage in adolescents
Source: Front Psychol. 2026 Jun 4;17:1851629. doi: 10.3389/fpsyg.2026.1851629 (PMC13275402; doi:10.3389/fpsyg.2026.1851629)
Supplement: Supplementary file 2 [file Data_Sheet_1.zip › edge_weights_female.csv]

	Depression	Courage to Persevere (I)	Courage to Break Through (I)	Courage to Take Responsibility (I)	Courage to Persevere (S)	Courage to Break Through (S)	Courage to Take Responsibility (S)	Fresh Start Mindset
Depression	0	-0.148154902742223	-0.185955265991096	-0.0377565240682454	-0.0632665877305177	0	0	-0.114020334794176
Courage to Persevere (I)	-0.148154902742223	0	0.47660525175752	0.181524376661533	0.0450415516961271	0.0373469142407035	0.132956840522563	0.0859561912331009
Courage to Break Through (I)	-0.185955265991096	0.47660525175752	0	0.34736666906597	0	0	0.196924273074356	0.109689409672607
Courage to Take Responsibility (I)	-0.0377565240682454	0.181524376661533	0.34736666906597	0	0	0.0241223941930251	0	0.00802238035670729
Courage to Persevere (S)	-0.0632665877305177	0.0450415516961271	0	0	0	0.321416318853404	0.105321739456963	0.0838899949866252
Courage to Break Through (S)	0	0.0373469142407035	0	0.0241223941930251	0.321416318853404	0	0.432494309005844	0.0684280689669774
Courage to Take Responsibility (S)	0	0.132956840522563	0.196924273074356	0	0.105321739456963	0.432494309005844	0	0.0984304904476486
Fresh Start Mindset	-0.114020334794176	0.0859561912331009	0.109689409672607	0.00802238035670729	0.0838899949866252	0.0684280689669774	0.0984304904476486	0
