# Supplementary material for: A cross-sectional network analysis of courage, fresh start mindset, and depression across gender and educational stage in adolescents
Source: Front Psychol. 2026 Jun 4;17:1851629. doi: 10.3389/fpsyg.2026.1851629 (PMC13275402; doi:10.3389/fpsyg.2026.1851629)
Supplement: Supplementary file 2 [file Data_Sheet_1.zip › edge_weights_junior.csv]

	DEP	PER_I	BT_I	RES_I	PER_S	BT_S	RES_S	FSM
DEP	0	-0.127325511032682	-0.149422745778234	-0.0554325189500425	-0.0773241647378353	-0.00890808206387706	-0.0249562330167375	-0.114333291075469
PER_I	-0.127325511032682	0	0.485304440418509	0.140312764378939	0.0747279728372433	0.0638049240933447	0.0909678230778323	0.0593367711476976
BT_I	-0.149422745778234	0.485304440418509	0	0.343715542796751	0	0	0.206528411026428	0.108450037311589
RES_I	-0.0554325189500425	0.140312764378939	0.343715542796751	0	0	0.0537725109587807	0	0.00285478792226532
PER_S	-0.0773241647378353	0.0747279728372433	0	0	0	0.272194164182786	0.148943241965676	0.0924458091125229
BT_S	-0.00890808206387706	0.0638049240933447	0	0.0537725109587807	0.272194164182786	0	0.434357560717333	0.0778487981896392
RES_S	-0.0249562330167375	0.0909678230778323	0.206528411026428	0	0.148943241965676	0.434357560717333	0	0.114639171435383
FSM	-0.114333291075469	0.0593367711476976	0.108450037311589	0.00285478792226532	0.0924458091125229	0.0778487981896392	0.114639171435383	0
