# Supplementary material for: A cross-sectional network analysis of courage, fresh start mindset, and depression across gender and educational stage in adolescents
Source: Front Psychol. 2026 Jun 4;17:1851629. doi: 10.3389/fpsyg.2026.1851629 (PMC13275402; doi:10.3389/fpsyg.2026.1851629)
Supplement: Supplementary file 2 [file Data_Sheet_1.zip › edge_weights_male.csv]

	Depression	Courage to Persevere (I)	Courage to Break Through (I)	Courage to Take Responsibility (I)	Courage to Persevere (S)	Courage to Break Through (S)	Courage to Take Responsibility (S)	Fresh Start Mindset
Depression	0	-0.124002858200643	-0.150890042562413	-0.0652406547091904	-0.0553907698922059	-0.0143175222239486	-0.0437821640357783	-0.112808719597946
Courage to Persevere (I)	-0.124002858200643	0	0.483066678359347	0.123845541899797	0.0719083674171033	0.056690568418245	0.0871298245104653	0.0559725700432534
Courage to Break Through (I)	-0.150890042562413	0.483066678359347	0	0.341650226483005	0.0272417273068759	0	0.187451794358883	0.107101187985748
Courage to Take Responsibility (I)	-0.0652406547091904	0.123845541899797	0.341650226483005	0	0	0.0765286418345956	-0.0164237392585624	0
Courage to Persevere (S)	-0.0553907698922059	0.0719083674171033	0.0272417273068759	0	0	0.260703009087932	0.160398246298188	0.0787142941377175
Courage to Break Through (S)	-0.0143175222239486	0.056690568418245	0	0.0765286418345956	0.260703009087932	0	0.443608998455487	0.0805914769104947
Courage to Take Responsibility (S)	-0.0437821640357783	0.0871298245104653	0.187451794358883	-0.0164237392585624	0.160398246298188	0.443608998455487	0	0.117923031965232
Fresh Start Mindset	-0.112808719597946	0.0559725700432534	0.107101187985748	0	0.0787142941377175	0.0805914769104947	0.117923031965232	0
