# Supplementary material for: A cross-sectional network analysis of courage, fresh start mindset, and depression across gender and educational stage in adolescents
Source: Front Psychol. 2026 Jun 4;17:1851629. doi: 10.3389/fpsyg.2026.1851629 (PMC13275402; doi:10.3389/fpsyg.2026.1851629)
Supplement: Supplementary file 2 [file Data_Sheet_1.zip › edge_weights_senior.csv]

	DEP	PER_I	BT_I	RES_I	PER_S	BT_S	RES_S	FSM
DEP	0	-0.128057015699395	-0.163387022738447	-0.0545306790900358	-0.0524390953936971	0	0	-0.138316986400519
PER_I	-0.128057015699395	0	0.511735124308257	0.180461780932568	0.0353881369688372	0.00846936431061794	0.150322958366738	0.084943362547382
BT_I	-0.163387022738447	0.511735124308257	0	0.345462974381971	0	0	0.180734024825851	0.0963697831480899
RES_I	-0.0545306790900358	0.180461780932568	0.345462974381971	0	0.00470113678610477	0.0766816489419008	-0.0614092194012444	0
PER_S	-0.0524390953936971	0.0353881369688372	0	0.00470113678610477	0	0.317869447707422	0.109775113930674	0.0664708570543897
BT_S	0	0.00846936431061794	0	0.0766816489419008	0.317869447707422	0	0.455548525088069	0.0588432851341944
RES_S	0	0.150322958366738	0.180734024825851	-0.0614092194012444	0.109775113930674	0.455548525088069	0	0.0946335403472778
FSM	-0.138316986400519	0.084943362547382	0.0963697831480899	0	0.0664708570543897	0.0588432851341944	0.0946335403472778	0
