# Supplementary material for: A cross-sectional network analysis of courage, fresh start mindset, and depression across gender and educational stage in adolescents
Source: Front Psychol. 2026 Jun 4;17:1851629. doi: 10.3389/fpsyg.2026.1851629 (PMC13275402; doi:10.3389/fpsyg.2026.1851629)
Supplement: Supplementary file 2 [file Data_Sheet_1.zip › expected_influence-gender.csv]

Node	Male	Female
DEP	-0.566432731222126	-0.549153615326258
PER_I	0.754610692447567	0.811276223369324
BT_I	0.995621571931446	0.944630337579357
RES_I	0.460360016249645	0.52327929620899
PER_S	0.543574874355611	0.492403017262602
BT_S	0.903805172482805	0.883808005259954
RES_S	0.936305992293914	0.966127652507374
FSM	0.3274938414445	0.34039620086949
