# Supplementary material for: A cross-sectional network analysis of courage, fresh start mindset, and depression across gender and educational stage in adolescents
Source: Front Psychol. 2026 Jun 4;17:1851629. doi: 10.3389/fpsyg.2026.1851629 (PMC13275402; doi:10.3389/fpsyg.2026.1851629)
Supplement: Supplementary file 2 [file Data_Sheet_1.zip › expected_influence_Educational Stage.csv]

Node	Male	Female
DEP	-0.557702546654877	-0.536730799322094
PER_I	0.787129184920884	0.843263711735005
BT_I	0.994575685775044	0.970914883925723
RES_I	0.485223087106693	0.491367642551264
PER_S	0.510987023360393	0.48176559705373
BT_S	0.893069876078006	0.917412271182204
RES_S	0.970479975205915	0.929604943157366
FSM	0.341242084043628	0.262943841830815
